# Supplementary material for: Systematic review of gut microbiota composition, metabolic alterations, and the effects of treatments on PCOS and gut microbiota across human and animal studies
Source: Front Microbiol. 2025 May 14;16:1549499. doi: 10.3389/fmicb.2025.1549499 (PMC12116390; doi:10.3389/fmicb.2025.1549499)
Supplement: Supplementary file 2 [file Supplementary_file_2.xlsx]

## Sheet: Composition
Article	Sequencing Method	PCOS Patients #	Control/Healthy #	Objective	MINORS RISK Score/24		Notes
Bai, X., et al. "Impact of Visceral Obesity on Structural and Functional Alterations of Gut Microbiota in Polycystic Ovary Syndrome (Pcos)	Shotgun Metagenomics	27		Visceral Obesity			Only Comparing Obesity
Chen, F., et al. Npj Biofilms and Microbiomes 7.1 (2021)	16S Seq	48 PCOS-LB 50 PCOS-HB	38	H Vs PCOS	20
Chen, K., et al. Microbiology Spectrum 11.5 (2023)	16S Seq	17	17	H Vs PCOS Mycobiome	20		Mycobiome
Chu, W. W., et al. Fertility and Sterility 113.6 (2020)	Shotgun Metagenomics	14	14	H VS PCOS	22
Dong, S. T., et al. Frontiers in Cellular and Infection Microbiology 11 (2021)	16S Seq	45	37	H VS PCOS	20
Eyupoglu, N. D., et al. J Clin Endocrinol Metab 105.12 (2020)		17	15	H VS PCOS	21
Garcia-Beltran, C., et al. Pediatr Obes 16.4 (2021)	16S Seq	23		H VS PCOS	19
Hassan, S., et al. Genes (Basel) 13.2 (2022)	16S Seq	20	19	H VS PCOS	20
He, F., and Y. Li. J Ovarian Res 14.1 (2021)	16S Seq	14 PCOS-Isulin Resistance / 12 PCOS-Non Insulin Resistance	10	H Vs PCOS / IR VS NIR	20		Also comparing Insulin Resitance (IR) vs Non-Insulin Resistance (NIR)
Huang, L., et al. Front Microbiol 13 (2022)	Shotgun Metagenomics	50	43	H Vs PCOS Virome	20		Virome
Insenser, M., et al. J Clin Endocrinol Metab 103.7 (2018)	16S Seq	15	16F 15M				Study is comparing PCOS to control men.
Jobira, B., et al. J Clin Endocrinol Metab 105.6 (2020)	16S Seq	37	21	H Vs PCOS (Both Obese)	20
Jobira, B., et al. PLoS One 16.1 (2021)	16S Seq	102	205				Study is comparing Hepatic Stenosis (PCOS Vs PCOS) rather than to control
Lee, S., et al. Hum Reprod 39.6 (2024)	16S Seq						Study is comparing Mood disorder (PCOS Vs PCOS) rather than to control
Li, G. L., et al. Frontiers in Microbiology 13 (2022)	16S Seq	31	27	H vs PCOS	21		Also Comparing between body types
Li, M., et al. Frontiers in Cell and Developmental Biology 12 (2024)							Study is comapring Hyperandrogenic (PCOS Vs PCOS) rather than to a control
Liang, Z., et al. Journal of Endocrinological Investigation 44.8 (2021)	16S Seq	20	20	H Vs PCOS	20
Lindheim, L., et al.	16S Seq	24	19	H Vs PCOS	19
Liu, K. L., et al. Clinical Epigenetics 15.1 (2023)	16S Seq	12		H (Obese vs NO) Vs PCOS (Obese vs NO)			Study is comparing Obesity (PCOS Vs PCOS) rather than to control
Liu, R., et al. Front Microbiol 8 (2017)	16S Seq	33	15	H (Obese vs NO) Vs PCOS (Obese vs NO)	20		Study is also comparing Obesity PCOS and Control
Lüll, K., et al. J Clin Endocrinol Metab 106.3 (2021)	16S Seq	102	201	H vs PCOS	20
Mammadova, G., et al. Eur J Clin Invest 51.4 (2021)	16S Seq	24	22	H vs PCOS	20
Qi, X., et al. Nature Medicine 25.8 (2019)	Shotgun Metagenomics	50	43	H vs PCOS	22
Suturina, L., et al. Life 13.1 (2023)	16S Seq	63	11	H vs PCOS ADD Diff Phenotypes	20		No change in alpha div between phenotypes
Torres, P. J., et al. J Clin Endocrinol Metab 103.4 (2018)	16S Seq	73 PCOS / 42 PCOMorphology	48	H vs PCOS vs PCOM	20		PCOM is only morphology, intermediate between PCOS and H results
Wang, Q., et al. Ecotoxicol Environ Saf 255 (2023)	16S Seq	24 PCOS	24	H vs PCOS	20
Wang, Q., et al. Front Endocrinol (Lausanne) 13 (2022)	16S Seq	24 PCOS	24				Study is comparing blood microbiome
Yang, T. J., et al. Bmc Microbiology 24.1 (2024)	16S Seq	18 PCOS - 18 PCOS.D	16	H vs PCOS vs PCOS.D	20		Changes in taxa in PCOS.D
Yang, Y. L., et al. Endocrinology 162.10 (2021)	16S Seq	56	31	H vs PCOS	20
Yang, Z. D., et al. Frontiers in Microbiology 13 (2022)	Shotgun Metagenomics	32	18	H vs PCOS	20
Yu, L., et al. Mol Neurobiol (2023)	Shotgun Metagenomics	18	27	H vs PCOS vs MDD	20		More focused on PCOS-DP
Yu, Z., et al. Scientific Reports 12.1 (2022)	16S Seq	20	20	H vs PCOS	20
Zhang, J., et al. mSystems 4.2 (2019)	16S Seq	38	28	H vs PCOS	20
Zhang, N., et al. Evid Based Complement Alternat Med 2020 (2020)	16S Seq	20 PCOS-Non Phlang dampness / 20 PCOS-Phlang dampness	20	H vs PCOS.PD vs PCOS.NPD	20		Non phlegm dampness PCOS is closer to control
Zhou, J., et al. Journal of Microbiology 61.9 (2023)	16S Seq	14	10	H vs PCOS	20
Zhou, L., et al. Front Endocrinol (Lausanne) 11 (2020)	16S Seq	18	15	H vs PCOS	20
Zhou, L., et al. Endocrine Connections 9.1 (2020)	16S Seq	30 PCOS-Non Obese / 30 PCOS-Obese	30 Healthy / 11 Obese	H vs PCOS vs PCOS.O vs H.O	20		No significant digg between HO and PCOS.O
Zhu, X. P., et al. Frontiers in Cellular and Infection Microbiology 11 (2021)	16S Seq	54	33	H vs PCOS	20		Focus on High Low-Density Lipoprotein Cholesterol

## Sheet: Tx
Article	Sequencing Method	Tx Type	Tx Time	PCOS Treated Patients #	Placebo (P)/Control (C) #	Objective	Pro/Prebiotic Comp	MINORS RISK SCORE/24	Notes
Aksun, S., et al. Endocrine 81.1 (2023)		OC Therapy	3m			IL-22 levels			IL-22
Arab, A., et al. Journal of Functional Foods 96 (2022)		Probiotics	12w	50	49P	Effect On PCOS pathophysiology	seven strains of beneficial bacteria (Lactobacillus acidophilus (ATCC: 4357) 3 × 1010 colony-forming units (CFU), Lacticaseibacillus casei (ATCC: 393) 3 × 109 CFU, Lactobacillus bulgaricus (ATCC: 11842) 5 × 108 CFU, Lacticaseibacillus rhamnosus (ATCC: 7469) 7 × 109 CFU, Bifidobacterium longum (ATCC: 15697) 1 × 109 CFU, Bifidobacterium breve (ATCC: 15700) 2 × 1010 CFU, and Streptococcus thermophil…	23
Daziroglu, MeÇ, et al. Food Science & Nutrition (2024)	16S Seq	Kefir	8w	17	17 PRE-Tx	Effect On PCOS pathophysiology and gut microbiome	Lactobacillus kefiranofaciens subsp. kefiranofaciens, Lactobacillus kefiranofaciens subsp. kefirgranum, Lactobacillus kefiri, Lactobacillus acidophilus, Lactobacillus parakefiri, Lactobacillus bulgaricus, Lactobacillus reuteri, Lactobacillus casei, Lactobacillus fermentum, Lactobacillus helveticus, Lactococcus lactis, Leuconostoc mesentereoides, Bifidobacterium bifidum, Streptococcus thermophilus…		No Real changes in PCOS pathophysiology
Eyupoglu, N. D., et al. J Clin Endocrinol Metab 105.12 (2020)	16S Seq	OC Therapy	3m	17	15C	Effect On PCOS pathophysiology and gut microbiome		21
Fu, L. L., et al. Reproductive Sciences 30.7 (2023)	Shotgun Metagenomics	Nutritional Intervention	4-12w	20	20C	Effect On PCOS pathophysiology and gut microbiome		21	Also has Metabolites
Gan, J. W., et al. Gynecological Endocrinology 39.1 (2023)	Shotgun Metagenomics	Exenatide COM metformin vs metformin alone	12w	14 COM 15 MF	14 PRE COM 15 PRE MF	Effect On PCOS pathophysiology and gut microbiome within two different Tx			Phocaeicola, and Hungatella, Anaerobutyricum, Bifidobacterium, Prevotella, Coprococcus, Phocaeicola vulgatus, Phascolarctobacterium, R. intestinalis, H. hathewayi, Clostridium, H.hathewayi, B.uniformis, Roseburia hominis, Parabacteroides ↑ - Oscillospira, Flavonifractor, Lactococcus, and Anaerotignum, Clostridium > Clostridium, Bacteroides uniformis, Roseburia hominis, and Lachnospira eligens, Ro…
Garcia-Beltran, C., et al. Pediatr Obes 16.4 (2021)	16S Seq	OC vs SPIOMET	1yr	15 OC 15 SPIOMET		Effect On PCOS pathophysiology and gut microbiome within two different Tx			Comparison with Control and Not PCOS
Hariri, Z., et al. BMC Womens Health 24.1 (2024)		Synbiotic	12w	28	28P	Effects of synbiotics on the health-related quality of life (HRQoL) in women with PCOS	Bacillus coagulans (GBI-30), Lactobacillus rhamnosus, Lactobacillus helveticus, and fructooligosaccharide		Only life health not PCOS pathophysiology
Isnard, S., et al. Open Forum Infectious Diseases 7.9 (2020)									Focused on HIV
Mohamed, R. I., et al. Cureus 15.9 (2023)		Prebiotic	8w	15	15 PRE-Tx	Effect of pre-biotic on PCOS	Acacia senegal/gum arabic	20
Ni, Z. X., et al. Evidence-Based Complementary and Alternative Medicine 2021 (2021)	16S Seq	Chinese Herb	3m	15	15 PRE-Tx	Effect On PCOS pathophysiology and gut microbiome		20	Also has Metabolites
Tayachew, B., et al. Front Physiol 13 (2022)	16S Seq	OCP	6m	8	21C	Effect On PCOS pathophysiology and gut microbiome		20	Also has Metabolites
Wang, X., et al. Frontiers in Endocrinology 12 (2022)	16S Seq	high-fiber diet or combined with acarbose	12w	11	14C	Effect On PCOS pathophysiology and gut microbiome			Comparison with two grps no control or placebo
Zhang, J., et al. mSystems 4.2 (2019)	Shotgun Metagenomics	Probiotics	10w	14	14 PRE-Tx	Effect On PCOS pathophysiology	Bifidobacterium lactis V9	20	Group N (5: No diff vs the 9) was limited
Zhang, N., et al. Evid Based Complement Alternat Med 2020 (2020)	16S Seq	Qi Gong Wan Prescription	2m	20	20 PRE-Tx	Effect On PCOS pathophysiology		20

## Sheet: Metabolites
Article	Metabolomics Study Method	PCOS Patients #	Placebo (P)/Control (C) #	Objective	Metabolite	Tx Effect on Metabolite	Metabolite Effect on PCOS	MINORS RISK SCORE/24	Notes
Aksun, S., et al. Endocrine 81.1 (2023)
Chen, F., et al. Npj Biofilms and Microbiomes 7.1 (2021)	Untargeted Metabolomics	20 PCOS-LB / 20 PCOS-HB	20C	Alteration in metabolites composition in H vs PCOS				20	Estrone sulfate, SM (d21:1/21:0) and LPC 18:2 ranked ahead
Chen, K., et al. Microbiology Spectrum 11.5 (2023)	PICRUSt2	17	17C	Alteration in metabolites composition in H vs PCOS				20	Mycobiota
Eyupoglu, N. D., et al. Clin Endocrinol (Oxf) 91.6 (2019)		27	25C	Tx (OC) effect on TMAO metabolite	TMAO	Decrease of TMAO	Induction	20
Fu, L. L., et al. Reproductive Sciences 30.7 (2023)	Shotgun Metagenomics / KEGG	20	20C	Tx (Nutritional Intervention) effect on Microbiome, Metabolome and PCOS		YES		21
Huang, J. Y., et al. Bmc Endocrine Disorders 20.1 (2020)		27	23C	TMAO Levels	TMAO		Association between plasma levels of TMAO , LH/FSH and PCOS	20
Li, G. L., et al. Frontiers in Microbiology 13 (2022)	Untargeted Metabolomics	31	27C	Assess Gut microbiome /Fecal fatty acid metabolism in PCOS				21
Martínez-García, M. Á, et al. Food Research International 186 (2024)
Ni, Z. X., et al. Evidence-Based Complementary and Alternative Medicine 2021 (2021)	Untargeted Metabolomics	15	15 PRE-Tx	Tx (Chinese Herb) effect on gut metabolites				20
Qi, X., et al. Nature Medicine 25.8 (2019)	Shotgun Metagenomics / KEGG	50	43C	Impact of the gut microbiota and its metabolites on PCOS				22
Sun, L. Y., et al. Journal of Proteome Research 11.5 (2012)	Plasma Metabolites	34	36C	Assess metabolic profile of PCOS				20	DMA is the product of choline metabolism by gut microflora.
Tayachew, B., et al. Front Physiol 13 (2022)	Targeted serum metabolomics	8	14C	Tx (OC) effect on metabolite				20	Only Tyrosine remained significantly different following FDR adjustment
Yang, K., et al. Reproductive Sciences 31.3 (2024)	HPLC	65	28C	Plasma Indole role in terms of PCOS	Plasma Indoles		Induction	20
Yang, T. J., et al. Bmc Microbiology 24.1 (2024)	16S Seq / PICRUSt	18 PCOS / 18 PCOS.D	16C	Alteration in metabolites composition				20
Yang, Z. D., et al. Frontiers in Microbiology 13 (2022)	Shotgun Metagenomics / KEGG + Liquid Chromatography	32	18C	Alterations in gut microbiome and serum metabolome in PCOS				20
Yu, Z., et al. Scientific Reports 12.1 (2022)	Serum Metabolites / HPLC	20	20C	Alterations in gut microbiome and serum metabolome in PCOS				20
Zhang, J., et al. mSystems 4.2 (2019)	Shotgun Metagenomics / KEGG	38	26C	Alteration in metabolites composition in H vs PCOS and Probiotic Tx.				20
Zhang, N., et al. Evid Based Complement Alternat Med 2020 (2020)	Tax4Fun	20 PCOS-Non Phlang dampness / 20 PCOS-Phlang dampness	20C	Alteration in metabolites composition between Plhlang dampness vs non phlang dampness PCOS					Non phlegm dampness PCOS is closer to control
Zhou, J., et al. Journal of Microbiology 61.9 (2023)	16S Seq	14	10C
Zhou, L., et al. Front Endocrinol (Lausanne) 11 (2020)	Fecal Metabolites / KEGG	18	15C	Alteration in metabolites composition in H vs PCOS				20
Zhou, L., et al. Endocrine Connections 9.1 (2020)	KEGG	30 PCOS-Non Obese /30 PCOS-Obese	30 Healthy - 11 Healthy Obese	Alteration in metabolites composition in H vs PCOS in terms of obesity				20	No significant difference between Healthy Obese and PCOS Obese patients
Zhu, X. P., et al. Frontiers in Cellular and Infection Microbiology 11 (2021)	KEGG	54	33C	Alteration in metabolites composition in H vs PCOS				20
