# Supplementary material for: Systematic review of gut microbiota composition, metabolic alterations, and the effects of treatments on PCOS and gut microbiota across human and animal studies
Source: Front Microbiol. 2025 May 14;16:1549499. doi: 10.3389/fmicb.2025.1549499 (PMC12116390; doi:10.3389/fmicb.2025.1549499)
Supplement: Supplementary file 3 [file Supplementary_file_3.xlsx]

## Sheet: Figure 2
	α Div	ϐ Div			PHYLA										Class/Order			FAMILY																										GENERA
					Acidobacteria	Actinobacteria	Bacteroidetes	Cyanobacteria	Firmicutes	Fusobacteria	Gemmatimonadetes	Proteobacteria	Tenericutes	Verrucomicrobia	Clostridia	Erysipelotrichia	Gammaproteobacteria	Aerococcaceae	Akkermansiaceae	Barnesiellaceae	Bacillales Family XI	Bacteroidaceae	Bacteroidales S24-7	Campylobacteraceae	Carnobacteriaceae	Christensenellaceae	Enterococcaceae	Eubacterium_coprostanoligenes_group	Lachnospiraceae	Leuconostocaceae	Marinifilaceae	Micrococcaeae	Oscillospiraceae	Pasteurellaceae	Peptococcaceae	Peptostreptococcaceae	Porphyromonadaceae	Prevotellaceae	Quimbyviridae	Rikenellaceae	Ruminococcaceae	Siphoviridae	Streptococcaceae	Agathobacter	Agaricus	Alloprevotella	Alternaria	Aspergillus	Asterotremella
Chen, F., et al. (2021)			Proteobacteria and Fusobacteria > Escherichia Shigella (p < 0.05, FC = 4.12), Gemalla (p < 0.05, FC = 3.80), Granulicatella (p < 0.05, FC = 4.26), Prevotella_2 (p < 0.05, FC = 1.18), Romboutsia (p < 0.05, FC = 7.01), and R. gnavus groups (p <	Bacteroidetes and Proteobacteria > Alloprevotella, Coprobacillus, Lactococcus, Maihella, R._1, R. gauvreauii, and Slackia
Chen, K., et al. (2023)			Saccharomyces, Candida, Zygosaccharomyces, Monascus, Gibberella, Agaricus, and Kabatiella	Asterotremella, Ascomycota_unclassified, Trichomonascus, Cryptococcus, Cyberlindnera, Malassezia, Kazachstania, Aspergillus, Alternaria, Debaryomyces, Wickerhamomyces, Torulaspora, and Sarocladium
Chu, W. W., et al. (2020)			Bacteroides spp., Escherichia spp., Shigella spp., Enterobacteria phage SfV, P. merdae ,and Comamonas kerstersii	B. hydrogenotrophica, T. sp 6 1 58FAA CT1, K. pneumoniae, F. prausnitzii, and A. obesi
Dong, S. T., et al. (2021)			Ruminococcus gnavus, Prevotella stercorea, Dialister succinatiphilus, Bacteroides fragilis , Roseburia spp. 11SE38,and Lachnospiraceae bacterium 2_1_58FAA	Christensenellaceae, Barnesiellaceae, and Pasteurellaceae at a family level, Fusicatenibacter, Barnesiella,and Haemophilus at a genus level, uncultured Lachnospiraceae bacteria, uncultured Christensenellacceae bacteria, F. saccharivorans,unidentified rumen bacterium 12-110, B. intestinihominis,uncultured Ruminococcaceae bacteria, uncultured bacterium adhufec108, O.r sp. ER4, B. sp. Marseille-P338…
Eyupoglu, N. D., et al. (2020)			Ruminococcaceae	Actinobacteria
Garcia-Beltran, C., et al. (2021)			Bacillales Family XI	Prevotella (null hypothesis rejected, W = 215), and Senegalimassilia (null hypothesis rejected, W = 247)
Hassan, S., et al. (2022)			Sarcina, Megasphaera, Collinsella, Paraprevotella, and Bifidobacterium	Aerococcaceae (0.08% vs. 0.31%), and Peptococcaceae (0.15% vs. 0.27%)
He, F., and Y. Li. (2021)			Lactobacillus, Peptostreptococcaceae, Enterococcaceae,and Micrococcaeae	Prevotella
Huang, L., et al. (2022)			Quimbyviridae, Bacteroidaceae phages	Siphoviridae, Oscillospiraceae phages (10.7% of 634 control-enriched vOTUs), and Prevotellaceae (9.5%) phages.
Jobira, B., et al. (2020)			Actinobacteria (P = 0.027), > Streptococcaceae (P = 0.047) > Prevotella, Finegoldia, and Lactobacillus.	Bacteroidetes (P = 0.004) > Bacteroidaceae (P < 0.001) and Porphyromonadaceae (P = 0.024) > Bacteroides, Parabacteroides
Li, G. L., et al. (2022)			Peptostreptococcacese, and Bacteroidales S24-7 group > Bacteroides, Prevotella, and Faecalibacterium > Klebsiella, Unclassified Peptostreptococcaceae, and Weissella	Ruminococcaceae UCG 013, and Howardella
Liang, Z., et al. (2021)			P. distasonis, E. coli and B. fragilis	x
Lindheim, L., et al. (2017)				Bacteroidetes family S24-7, Tenericutes, ML615J-28
Liu, R., et al. (2017)			Bacteroides, Escherichia Shigella, Blautia	Akkermansia, Bacteroides, Clostridium IV, Lactobacillus, Oscillibacter, or unclassified genera from family Ruminococcaceae
Lüll, K., et al. (2021)			E. ventriosum group, Streptococcus, Turicibacter	Paraprevotella
Mammadova, G., et al. (2021)			Proteobacteria (0.9% vs 0.3%; P = .039), and Verrucomicrobia (1.1% vs 0.9%; P = .05), Gammaproteobacteria (1.9% vs 0.5%), and Erysipelotrichia (6.5% vs 3.6%), Clostridium cluster XVII (0.76% vs 0.32%; P = .025)	Clostridium sensu stricto (0.12% vs 0.77%; P = .04) and Roseburia (0.11% vs 0.39%; P = .021)
Qi, X., et al. (2019)			B. vulgatus
Suturina, L., et al. (2023)
Torres, P. J., et al. (2018)			Porphyromonas spp., B. coprophilus, Blautia spp., and F. prausnitzii	Anaerococcus spp., Odoribacter spp., Roseburia spp., and R. bromii
Wang, Q., et al. (2023)			Firmicutes at the phylum level, Clostridia, Agathobacter	Bacteroides, Lachnospiraceae
Yang, T. J., et al. (2024)			Bacteroides, Prevotella_9, Blautia, and Faecalibacterium	Pseudomonas
Yang, Y. L., et al. (2021)			Bacteroides	Firmicutes
Yang, Z. D., et al. (2022)			Blautia, Coprobacillus, Actinomyces, Pseudomonas, Enterococcus, Erysipelatoclostridium, and Gordonibacter, P. distasonis, C.scindens, E. lenta, A. pelogenes, A. caccae, V. fortis, G. pamelaeae, C. spiroforme, and S. aureus	Faecalibacterium, Roseburia, Parabacteroides, Phascolarctobacterium, Odoribacter, and Paraprevotella, F. prausnitzii, R. hominis, B. plebeius, B. coprocola, B. massiliensis, P. merdae, O. splanchnicus, P. johnsonii, and P. succinatutens
Yu, L., et al. (2023)			Bacteroides, Prevotella, Phocaeicola	Faecalibaterium, Blautia, Bifidobacterium
Yu, Z., et al. (2022)			Proteobacteria, Verrucomicrobia, Fusobacteria, Acidobacteria, and Cyanobacteria	Firmicutes, Bacteroidetes, Actinobacteria, Tenericutes, and Gemmatimonadetes
Zhang, J., et al. (2019)			Parabacteroides, Bacteroides, Lactobacillus, Oscillibacter, Escherichia Shigella, and Clostridium, S. variabile, P. copri, E. rectale MGS044, E. eligens MGS013, D. invisus MGS048, C. aerofaciens MGS060, B. vulgatus MGS014, B. uniformis MGS022, B. sp. MGS027, B. caccae MGS018, and A. putredinis MGS041	Faecalibacterium, Lachnospira, Bifidobacterium, and Blautia, B. sp. MGS003, F. prausnitzii MGS004, B. sp. MGS008, B. animalis MGS015, R. inulinivorans MGS148, C. eutactus MGS007, B. pseudocatenulatum MGS052, R. intestinalis MGS026, B. stercoris MGS016, C. comes MGS023, B. plebeius MGS006, and F. prausnitzii MGS032
Zhang, N., et al. (2020)			Bacteroidetes, B/F, and Proteobacteria > Prevotellaceae and Veillonellaceae > Megamonas, Anaerostipes	Actinobacteria > Bifidobacteriaceae, Ruminococcaceae, and Bifidobacteriaceae > Faecalibacterium and Bifidobacterium
Zhou, J., et al. (2023)			Firmicutes and Tenericutes > Lactobacillus, Coprococcus and Bacteroides	Actinobacteria and Proteobacteria > Fecalibacterium and Ruminococcus
Zhou, L., et al. (2020)			Bacteroides, Lachnoclostridium, Fusobacterium, and Tyzzerella_4	Firmicutes
Zhou, L., et al. (2020)			Fusobacteria > Lactococcus	Tenericutes and Synergistets > Lactococcus and Alloprevotella
Zhu, X. P., et al. (2021)			Ruminococcaceae, Bacteroidaceae, E. coprostanoligenes group, Oscillospiraceae, Rikenellaceae, norank_o:Clostridia_UCG-014, Christensenellaceae, Akkermansiaceae, Muribaculaceae, Tannerellaceae, Marinifilaceae, norank_o:RF39, UCG-010, Peptococcaceae, Oxalobacteraceae, unclassified_o:Oscillospirales, norank_o:Clostridia_vadinBB60_group, unclassified_o: Coriobacteriales, Defluviitaleaceae and Campylo…	Enterobacteriaceae, Streptococcaceae, Actinomycetaceae, Carnobacteriaceae and Leuconostocaceae
Figure 2: Grid table showing gut microbiome diversity and taxa alterations in PCOS Patients compared to healthy controls. Red colors show significant decreases in PCOS patients, green significant increases, black no significant change, yellow significant change, and grey no mention.
[truncated: 117 more columns]

## Sheet: Figure 3
	α Div	ϐ Div				PHYLA											CLASS				ORDER				FAMILY												GENERA
					F/B	Actinobacteria	Acidobacteriota	Bacteroidetes	Bacteroidota	Cyanobacteria	Desulfobacterota	Epsilonbacteraeota	Firmicutes	Proteobacteria	Tenericutes	Verrucomicrobia	Bacteroidia	Clostridia	Coriobacteriia	Fusobacteriia	Bacteroidales	Clostridiales	Coriobacteriales	S24-7	Anaerovoracaceae	Corynebacteriaceae	Defluviitaleaceae	Erysipelotrichaceae	Lachnospiraceae	Lactobacillaceae	Muribaculaceae	Oscillospiraceae	Prevotellaceae	Rikenellaceae	Ruminococcaceae	Sutterellaceae	Acetatifactor	Adlercreutzia	Alistipes	Allobaculum	Alloprevotella	Anaerostipes	Anaerotruncus	Bacteroides	Bilophila	Blautia	Burkholderia	Christensenella	Clostridium
Arroyo, P., et al. (2019)			Roseburia, Sutterella, Bifidobacterium, Parabacteroides, and Blautia	Odoribacter, Lactobacillus, Dorea, Lachnospiraceae, Ruminococcus
Chang, Z. P., et al. (2021)			Firmicutes and Actinobacteria	Bacteroidetes and Verrucomicrobia
Chu, W. W., et al. (2020)			Firmicutes > Alloprevotella spp., Sutterellaceae, Betaproteobacteria, Burkholderiales, Parasutterella spp., and Alphaproteobacteria	Bacteroidetes > Psychrobacter spp., Pseudomonadales, Acinetobacter spp., Moraxellaceae, Odoribacter spp., Corynebacteriaceae, Corynebacterium spp., and Actinomycetales
He, Y., et al. (2022)			Prevotellaceae_UCG_001	Ruminococcaceae_UCG_010
He, Y. F., et al. (2022)				F/B ratio
He, Y. F., et al. (2021)			Roseburia, Prevotella, Staphylococcus, Bacteroides, Blautia, and Sutterella	Mucispirillum, Anaerostipes, Ruminococcus, and Akkermansia
Huang, J., et al. (2022)			Desulfovibrio and Burkholderia	Akkermansia
Kelley, S. T., et al. (2016)			Clostridiales > Firmicutes OTUs including 5 OTUs identified as Lachnospiraceae, one in the family Erysipelotrichaceae, genus Allobaculum and two in the family Ruminococcaceae > Allobaculum, Blautia and Ruminococcus	Bacteroidales > Bacteroidales OTUs including 21 uncultured OTUs identified as S24-7 and 1 in the family Rikenellaceae, genus Alistipes >
Kusamoto, A., et al. (2021)			Gemmiger of the phylum Firmicutes and f__Rikenellaceae;__ of the phylum Bacteroides	Gemella, Allobaculum, Clostridium, Roseburia, Coprococcus, f__[Mogibacteriaceae];g__, f__ Ruminococcaceae;g__ of the phylum Firmicutes, Sutterella of the phylum Proteobacteria; and Adlercreutzia of the phylum Actinobacteria.
Li, J., et al. (2024)			Desulfovibrio > lachnoclostridium	ligilactobacillus > bifidobacterium and parasutterella
Li, T., et al. (2022)			Anaerotruncus	Lactobacillus (Figure 4B) and Bifidobacterium
Li, T. H., et al. (2021)			Actinobacteria, Bacteroidetes, Patescibacteria, Tenericutes, and Verrucomicrobia > Thauera, Staphylococcus, Ideonella, Corynebacterium, and R._2,	Epsilonbacteraeota and Proteobacteria > R._1
Li, Y., et al. (2023)			unclassified C. BB60 group, Enterorhabdus, and Muribaculacea	unclassified C. BB60 group and Enterococcus.
Lin, Y., et al. (2024)			Desulfobacterota, Anaerovoracaceae, Defluviitaleaceae, and Alloprevotella > Desulfobacterota > norank_f:Oscillospiraceae, norank_f:Ruminococcaceae, norank_f:Eubacterium_coprostanoligenes_group, Colidextribacter, Ideonella,and Desulfovibrio	Cyanobacteria > UCG005, Turicibacter,and Staphylococcus
Liyanage, G. S. G., et al. (2021)			Blautia, Dorea, Lactococcus and the genus Clostridium of the family Erysipelotrichaceae	x
Pieczyńska-Zając, J. M., et al. (2024)			Prevotellaceae_UCG001	Alloprevotella (5.54% § 1.69% vs. 1.50% § 1.10%, q < 0.01), Muribaculum (2.16% § 0.32% vs. 0.74% § 0.33%, q < 0.001), Rikenella (1.17% § 0.51% vs. 0.42% § 0.24%, q < 0.01), and C. BB60 group (11.14% § 2.59% vs. 4.40% § 1.99%, q < 0.01).
Rodriguez Paris, V., et al. (2022)				Bacteroides OTU0003
Sau, L., et al. (2021)			unidentified Lachnospiraceae and Turicibacter	unidentified Clostridiales and S24-7
Su, Y. N., et al. (2023)			Firmicutes > Blautia and Lactobacillus, Lachnospiraceae UCG-005 and UCG-006 > B.dorei, B. fragilis, L. johnsonii and L. bacterium 28-4 as well as L. bacterium 615	Bacteroidota and Proteobacteria > Bacteroidota,the Bacteroides and Parabacteroides
Torres, P. J., et al. (2019)			Lactobacillus, Adlercreutzia, Turicibacter, Akkermansia	Coprobacillus, Candidatus Arthromitus, Christensenella, Roseburia, Dorea
Torres, P. J., et al. (2019)			Coprococcus, Allobaculum, Bifidobacterium, undefined Ruminococcaceae > Bacteroidetes phylum > Prevotella, an uncultured genus within Parabacteroides and a genus-level group within the S24–7 family , Lachnospiraceae, Ruminococcaceae, and Peptococcaceae, as well as a lower abundance of Lactobacillus
Wang, Q., et al. (2023)			Roseburia, Helicobacter and Alloprevotella and Streptomyces and Staphylococcus	Akkermansia
Wang, T., et al. (2020)			F/B, Bacteroidetes, Actinobacteria	x
Wang, X., et al. (2022)			Bifidobacterium and Lactobacillus
Wu, Y. X., et al. (2022)			Prevotella, Veillonella, Gemella, and Fusobacterium	x
Wu, Y. X., et al. (2023)			Fusobacteria family and Fusobacterium genus and Fusobacteriia class and the bacteria of the Prevotellaceae family and Prevotella genus
Xiong, C. H., et al. (2024)			Bacteroidota, Muribaculaceae and Bacteroidales, L. muris and B. acidifaciens	Bacillota, Lachnospiraceae,
Yang, M. A., et al. (2024)			Eisenbergiella and Dubosiellad	Odoribacter
Yang, Y. L., et al. (2021)			Bacteroides
Yu, X., X. Q. Li, and H. Yang. (2024)			Desulfobacterota and Acidobacteriota	Muribaculaceae, Limosilactobacillus and Lactobacillus
Yu, Y. Y., et al. (2021)			Firmicutes-Lactobacillus, Bacteroidetes f_Muribaculaceae_ASV_4, and Bacteroidetes-Alistipes, mbiguous_taxaRikenella, L. johnsonii, M. culaceae, uncultured_bacterium-Alistipes, uncultured_bacterium-Dubosiella, and uncultured_bacterium-Lachnospiraceae_NK4A136_group
Yue, F., et al. (2022)			Firmicutes, F/B ratio	Ruminococcus genus,
Zhang, F. F., et al. (2022)			Tenericutes, Prevotella_9
Zhang, F. F., et al. (2019)			Prevotella_9, Bacteroides	Prevotellaceae_Ga6A1_group
Zhang, H., et al. (2023)			Alloprevotella	Akkermansia and Alistipe
Zhao, H. Y., et al. (2022)			Firmicutes and Actinobacteriota, Clostridium_sensu_stricto_1 (order Clostridiales) and order Coriobacteriales (class Coriobacteriia).	Verrucomicrobia > Akkermansia, Allobaculum, and norank_f:norank_o:Clostridia_UCG-014
Zheng, Y., et al. (2021)			Firmicutes, Cyanobacteria, Actinobacteria, and Saccharibacteria, Ruminococcus_1, Alistipes, Clostridium_sensu_stricto_1, Anaerotruncus, Tyzzerella, and nodatum_group	Bacteroidetes
Zheng, Y. H., et al. (2021)			Firmicutes and F/B, Verrucomicrobia and Actinobacteria, Bacteroides, Blautia, Akkermansia, Phascolarctobacterium, Parabacteroides, [Ruminococcus]_torques_group, Anaerotruncus, Allobaculum, Faecalitalea, Streptococcus, Tyzzerella, Faecalibaculum, Enterorhabdus, Bifidobacterium, Rothia, Lactococcus, Lachnospiraceae_FCS020_group, Holdemania, B. gauvreauii , Lactonifactor, and Acetatifactor	Bacteroidetes, Tenericutes, Cyanobacteria, Ruminococcaceae_NK4A214_group, Odoribacter, Catabacter, Rikenella, Vibrio, pectinophllus_group, Anaerovorax, Ruminococcaceae_UCG-007, and Papillibacter, Alloprevotella, Prevotella_9, ruminantium_group, Bilophila, Prevotellaceae_Ga6A1_group
Zhou, J., et al. (2023)			Firmicutes and Tenericutes, Lactobacillus, Clostridium and Parabacteroides, L. vaginalis, C. celatum, A. muciniphila, and C. ruminantium	Bacteroidetes and Proteobacteria, Ruminococcus, Coprococcus, and Desulfovibrio, R. gnavus and R. flavefaciens
Zhu, Y., et al. (2020)			Lachnospiraceae UCG-008, Lachnospiraceae NK4A136, Lactobacillus, Ruminiclostridium 9, and Ruminococcaceae UCG-003	Alloprevotella
Figure 3: Grid table showing gut microbiome diversity and taxa alterations in PCOS animal models compared to controls. Red colors show significant decreases in PCOS patients, green significant increases, black no significant change, yellow significant change, and grey no mention.
[truncated: 46 more columns]

## Sheet: Figure 4 A
	Tx Type	α Div	ϐ Div			PHYLA						CLASS/ORDER				FAMILY		GENERA																								SPECIES/UNCLASSIFIED
				Higher	Lower	Actinobacteria	Bacteroidetes	Firmicutes	Fusobacteria	Proteobacteria	Verrucomicrobia	Bacilli	Bacteroidia	Clostridia	Gammaproteobacteria	Lachnospiraceae	Ruminococcaceae	Akkermansia	Anaerobutyricum	Anaerotignum	Bacteroides	Bifidobacterium	Butyricimonas	Clostridium	Collinsella	Coprococcus	Eubacterium	Faecalibacterium	Flavonifractor	Fusicatenibacter	Hungatella	Klebsiella	Lactococcus	Megamonas	Ochrobactrum	Oscillospira	Parabacteroides	Phascolarctobacterium	Phocaeicola	Prevotella	Streptococcus	A. hadrus	B. vulgatus	B. uniformis	B. breve	C. leptum	C. eutactus	E. rectale	F. prausnitzii
Daziroglu, MeÇ, et al. (2024)	Kefir	x		Firmicutes (BT:65.9%; PT: 69.2%), and Actinobacteria (BT: 1.8%; PT: 3.6%) > Clostridia (BT: 63.2%; PT: 65.8%), Actinobacteria (BT: 1.0%;PT: 2.8%), and Bacilli (BT: 0.8%; PT: 1.8%) > Lactococcus PT: 2.8%), and Bacilli (BT: 0.8%; PT: 1.8%)	Bacteroidetes (BT: 28.0%; PT:23.8) and Proteobacteria (BT: 2.9%; PT: 1.8%) > Bacteroidia (BT: 28.0%; PT: 23.6%), Gammaproteobacteria (BT: 2.3%; PT: 1.0%) > Holdemania
Eyupoglu, N. D., et al. (2020)	OC Therapy	x		x	Actinobacteria
Fu, L. L., et al. (2023)	Nutritional Intervention			A. hadrus, F. plautii, L. ruminis, B. breve, and O. carboxidovorans	B. vulgatus, F. prausnitzii, E. rectale, B. uniformis, and R. intestinalis
Gan, J. W., et al. (2023)	Exenatide			Phocaeicola, and Hungatella, Anaerobutyricum, Bifidobacterium, Prevotella, Coprococcus > P. vulgatus, Phascolarctobacterium, R. intestinalis, H. hathewayi, Clostridium, H. hathewayi, B. uniformis, R. hominis, Parabacteroides	Oscillospira, Flavonifractor, Lactococcus, and Anaerotignum, Clostridium > Clostridium, B. uniformis, R. hominis, and L. eligens, R. intestinalis, P. coprocola, C. leptum, C. eutactus
Ni, Z. X., et al. (2021)	Chinese Herb			Firmicutes, Bacteroidetes, Proteobacteria, Actinobacteria, and F/B ratio (2.0 vs. 1.91) > E. rectale_group, Escherichia-Shigella, unclassified_f__Lachnospiraceae, and Fusicatenibacter (p< 0.05)	Fusobacteria and Verrucomicrobia > Megamonas (p< 0.05)
Tayachew, B., et al. (2022)	OCP			Pseudobutyrivibrio	0
Zhang, J., et al. (2019)	Probiotics			Bifidobacterium, Faecalibacterium, Butyricimonas, and Akkermansia	Collinsella, Coprococcus, Klebsiella, Clostridium, Actinomyces, Streptococcus, Eubacterium, and Ochrobactrum
Zhang, N., et al. (2020)	Qi Gong Wan Prescription			Firmicutes, Actinobacteria, and Proteobacteria > Fusicatenibacter and Unidentified_Ruminococcaceae	Bacteroidetes > Megamonas and Unidentified_Lachnospiraceae
Figure 4A: Grid table showing gut microbiome diversity and taxa alterations in PCOS Patients Post-Treatment. Red colors show significant decreases post-treatment, green significant increases, black no significant change, yellow significant change, and grey no mention.
[truncated: 10 more columns]

## Sheet: Figure 4B
					Hormones												Body Weight and Obesity						Glucose Intolerance/Insulin Resistance						Lipid Metabolism						Reproductive Function			Mental Health/ Emotional Wellbeing				Skin/Hair Symptoms
	Higher	Lower	NO Effect		Testosterone	FAI	SHBG	DHEAS	LH	LH/FSH ratio	Estradiol /E2	FSH	PRL	Hirsutism	Androgen	HEA	BMI	WHR	Body fat	Obesity	Weight	Waist circumference	Insulin	HOMA-IR	ISI / Insulin Sensitivity Index	FBG	FPG	FINS (Fasting Insulin)	LDL	Triglycerides	HDL	APO A1	APO B	Total Cholesterol	Menstrual cycle regularity	Ovulation rate	Cystic follicles	Mental health	PSS-10	Emotional function	Physical function	Acne	Body hair
Daziroglu, MeÇ, et al. (2024)				Kefir	x
Eyupoglu, N. D., et al. (2020)	insulin	BMI, Testosterone, and FAI		OC Therapy	x
Fu, L. L., et al. (2023)		BMI, FBG, Triglycerides , Total cholesterol , APO A1 , APO B , and LDL		Nutritional Intervention	x
Gan, J. W., et al. (2023)	HDL and APO_L1 increased	BMI, androgen levels,	0	Exenatide	x
Ni, Z. X., et al. (2021)	improved the menstrual cycle regularity and ovulation rate.	DHEAS, testosterone levels, cystic follicles significantly decreased,	BMI, waist-hip ratio (WHR), E2, FSH, PRL, FBG, IAUC, ISI, and insulin levels, LH, HOMA-IR	Chinese Herb	x
Tayachew, B., et al. (2022)	higher SHBG (p < 0.001),	significantly lower hirsutism, free testosterone (p < 0.001), free androgen index (p < 0.001)	acne (p = 0.78), BMI (p = 0.45), WHR (p = 0.12) , Total body fat (p = 0.56) and lean mass (p = 0.54),s ystolic (p = 0.91) and diastolic (p =0.99) blood pressure, Total testosterone and estradiol, riglycerides, cholesterol, HDL-C, LDL-C, fasting or 2 h glucose and insulin, HbA1c, C-peptide or adiponectin, HOMA-IR and Matsuda score, WBC (p = 0.99) and hs-CRP (p = 0.09), AST, ALT	OCP	x
Zhang, J., et al. (2019)	IN 9 PPL: SHBG increased markedly, intestinal SCFA levels, including acetic acid, propionic acid, butyric acid, and valeric acid	IN 9 PPL: LH and LH/FSH ratio decreased significantly	IN 5 of 14	Probiotics	x
Zhang, N., et al. (2020)		BMI, WHR, FPG, FINS, HOMA-IR, LH, and LH/FSH	FSH and PRL	Qi Gong Wan Prescription	x
Arab, A., et al. (2022)				Probiotics
Eyupoglu, N. D., et al. (2019)	LDL‐cholesterol and triglycerides	BMI, testosterone, FAI, TMAO	glucose, insulin and DHEAS	TMAO	x
Mohamed, R. I., et al. (2023)	0	luteinizing hormone and LH/FSH ratio and total cholesterol levels	0	Probiotics	x
Figure 4B: Grid table showing alterations in PCOS Symptoms Post-Treatment. Red colors show significant decreases post-treatment, green significant increases, black no significant change, yellow significant change, and grey no mention. Studies highlited in orange are focused on pre/probiotic therapy.

## Sheet: Figure 5A
	Tx Type	α Div	ϐ Div				PHYLA													CLASS			ORDER		FAMILY					GENERA
						F/B	Actinobacteria	Actinobacteriota	Bacillota	Bacteroidetes	Bacteroidota	Chloroflexi	Cyanobacteria	Deferribacteres	Firmicutes	Myxococcota	Proteobacteria	Verrucomicrobia	Verrucomicrobiota	Bacilli	Clostridia	Erysipelotrichales	Desulfovibrionales	Staphylococcales	Christensenellaceae	Lachnospiraceae	Muribaculaceae	Odoribacteraceae	Rikenellaceae	Adlercreutzia	Aerococcus	Akkermansia	Alistipes	Allobaculum	Alloprevotella	Anaerotruncus	Bacteroides	Bacilli	Blautia	Bifidobacterium	Butyricicoccus	Butyrivibrio	Christensenellales	Clostridium	Collinsella	Coprococcus	Corynebacterium	Desulfovibrio	Defluviitalea
Chang, Z. P., et al. (2021)	Shaoyao-Gancao Decoction (SGD)			Bacteroidetes and Verrucomicrobia, Akkermansia, Blautia, Bacteroides, Coprococcus and Butyricicoccus	Firmicutes and Actinobacteria, F/B ratio, Turicibacter
Feng, X., et al. (2022)	Dendrobium officinale polysaccharide			Blautia and Lachospiraceae_ND3007_group, Deferribacteres.	x
Gao, Y., et al. (2023)	Angelica Sinensis (Oliv.) Diels Root Aqueous Extract			Dubosiella, Bifidobacterium, Coriobacteriaceae (UCG002), and Treponema, B. animalis, and L. murinus	L. johnsonii
Guan, H. R., et al. (2024)	Bailing Capsule			Bacteroidetes and Firmicutes, Lactobacillus	Verrucomicrobiota, Akkermansia and Turicibacter
He, Y., et al. (2022)	Lactiplantibacillus plantarum			Lachnospira and R_2	x
He, Y. F., et al. (2022)	Butylated starch			Actinobacteria, Bifidobacterium, Blautia, and Parabacteroides	Lachnospiraceae_NK4A136_group
He, Y. F., et al. (2021)	Lactic acid bacteria			Akkermansia.	Prevotella and Staphylococcus
Li, J., et al. (2024)	HeQi San			Desulfovibrio, bifidobacterium and parasutterella	lachnoclostridium
Li, R., et al. (2024)	Astragalus polysaccharide			Rikenellaceae, Odoribacter, and Marinifilaceae, Firmicutes, Lactobacillus,and Tyzzerella	Bacteroidata, Colitribacter
Li, T., et al. (2022)	Synbiotic/Yogurt Enriched with Inulin			Lactobacillus and Bifidobacterium, Prevotellaceae_UCG-001(3.70 fold) (Figure 4A) and Akkermansia	Anaerotruncus
Li, T. H., et al. (2021)	Tempol			Proteobacteria, R_1	Actinobacteria, Patescibacteria, Tenericutes, Thauera, Staphylococcus, Ideonella, Corynebacterium, and R_2,
Li, Z., et al. (2024)	Sodium oligomannate			Bacteroidetes, colidextribacter, roseburia, unclassified_f__Ruminococcaceae, rikenella, E. siraeum_group, parasuterella, oscillibacter, GCA_900066575, Blautia, Aerococcus, Ileibacterium	Firmicutes, C. saccharimonas, Prevotelacceae_UCG-001
Lin, W., et al. (2021)	Sleeve Gastrectomy			Bacteroidetes, Bacteroides and Blautia, Bacteroides, Escherichia_Shigella, Collinsella, Actinomyces, Blautia, Gemella, Peptostreptococcus, Flavonifractor, Streptococcus, and Fusobacterium, Parabacteroidetes, Bifidobacterium	Firmicutes, Ruminococcus, Alloprevotella, Clostridium, and Alistipes, Alistipes, Ruminococcus, Paraprevotella, and Alloprevotella, Lactococcus, Peptococcus, and Enterococcus
Lin, Y., et al. (2024)	Moxibustion			Cyanobacteria, Actinobacteria, Bacilli, Staphylococcales, Christensenellales,and Monoglobale, UCG005, Turicibacter,and Staphylococcus.	Desulfobacterota, norank_f:Oscillospiraceae, norank_f:Ruminococcaceae, norank_f:Eubacterium_coprostanoligenes_group, Colidextribacter, Ideonella,and Desulfovibrio
Liyanage, G. S. G., et al. (2021)	Soy Isoflavone/resistant startch			Ruminococcus	lautia, Dorea, Lactococcus, Parabacteroides and genus Clostridium, Parabacteroides, Blautia, Dorea, Lactococcus, Parabacteroides and genus Clostridium
Luo, M., et al. (2023)	Escherichia coli Nissle 1917 (EcN)			Adlercreutzia, Allobaculum, Escherichia-Shigella and Ileibacterium	x
Puspitasari, V. D., E. S. Lestari, and N. Pramono. (2024)	Propolis			Firmicutes phylum	Bacteroidetes
Shen, H. R., et al. (2021)	Berberine			Bacteroidetes	Firmicutes
Su, Y. N., et al. (2023)	Yulin Tong Bu formula (YLTB)			Erysipelotrichales, Bacteroidota and Proteobacteria	Firmicutes, Blautia and Lactobacillus, Lachnospiraceae UCG-005, B. dorei, B. fragilis, L. johnsonii and L. bacterium 28-4
Wang, T., et al.(2020)	Dietary Α-Linolenic Acid-Rich Flaxseed Oil			Lactobacillus, and Allobaculum , Butyrivibrio, Desulfovibrio, and Bifidobacterium	F/B, Actinobacteria, Bacteroides, Ruminiclostridium
Wang, R. Y., et al. (2023)	Keto Diet			Bacteroides and Parasutterella, Bacteroides and Lachnoclostridium	unclassified firmicutes, Colidextribacter, clostridiales, and Ruminococcus
Wang, Y., et al. (2022)	Bu Shen Hua Zhuo			Lactobacillus, Allobaculum, Bacteroides, Parasutterella,and Ruminococcaceae_UCG-014	Firmicutes, E. coprostanoligenes_group
Wu, Y. X., et al. (2022)	Naringenin	Unclear		Blautia, Helicobacter, Ruminococcus, Lactobacillus, Coprococcus, Parabacteroides, Faecalibacterium, Roseburia, Butyricicoccus, Streptococcus, and Paraprevotella	Gemella, Prevotell, Veillonella, and Fusobacterium
Wu, Y. X., et al. (2023)	Moringa Oleifera	Unclear		Firmicutes and Proteobacteria, Lactobacillus genus and the Desulfovibrionales order and Defluviitalea p_75_a5 Facklamia Clostridium and Adlercreutzia genus, and the bacteria Christensenellaceae and [Odoribacteraceae] family	Bacteroidetes, Fusobacterium, Prevotella
Xiong, C. H., et al. (2024)	Liraglutide and Semaglutide			Bacillota, Lachnospiraceae and Oscillospiraceae, Bifidobacterium and Ileibacterium, Helicobacter, A. muris	Bacteroidota, Muribaculaceae and Bacteroidales. Lepagella and Bacteroides, L. muris and B. acidifaciens, M. bacterium Isolate-037 Harlan
Xue, J., et al. (2019)	Inulin and Metformin			Bifidobacterium	Proteobacteria, Helicobacter (Fig. 7e) and Parasutterella
Yang, J. M., et al. (2023)	Orlistat			Bacteroides and Muribaculaceae.	x
Yang, M. A., et al. (2024)	Irisin			Odoribacter	Eisenbergiella and Dubosiellad
Yu, Y. Y., et al. (2021)	β-sitosterol / β-sitosterol-FMT			Ambiguous_taxa-Alloprevotella, uncultured_Bacteroidales_bacterium-Parabacteroides, uncultured_bacterium-Muribaculum	Firmicutes-Lactobacillus, Bacteroidetesf_Muribaculaceae_ASV_4, and Bacteroidetes-Alistipes, Ambiguous_taxaRikenella, L. johnsonii, M. culaceae_ASV_16, f_Muribaculaceae_ASV_uncultured_bacterium-Alistipes, uncultured_bacterium-Dubosiella, and uncultured_bacterium-Lachnospiraceae_NK4A136_group
Zhang, F. F., et al. (2022)	Electroacupuncture				Prevotella_9
Zhao, H. Y., et al. (2022)	Banxia Xiexin Decoctio			Verrucomicrobiota and Proteobacteria, Akkermansia and Escherichia-Shigella, Akkermansia (phylum Verrucomicrobiota), Escherichia-Shigella (phylum Proteobacteria), and Blautia	Firmicutes and Actinobacteriota, Clostridium_sensu_stricto_1
Zhu, W., et al. (2022)	Enoxacin			Proteobacteria and Verrucomicrobiota, Chloroflexi and Myxococcota, Akkermansia spp. and Dubosiella spp.	Firmicutes, F/B, Alistipes, Lactococcus and Lachnospiraceae_NK4A136
Zhu, Y., et al. (2020)	Guizhi Fuling Wan			Firmicutes	Proteobacteria
Figure 5A: Grid table showing gut microbiome diversity and taxa alterations in PCOS models Post-Treatment. Red colors show significant decreases post-treatment, green significant increases, black no significant change, yellow significant change, and grey no mention. Highlited in blue are studies working on FMT.
[truncated: 51 more columns]

## Sheet: Figure 5B
				Tx Type	Hormones													Body Weight and Obesity						Glucose Intolerance/Insulin Resistance						Lipid Metabolism						Reproductive Function
	Higher	Lower	NO Effect		Testosterone	FAI	SHBG	DHEAS	LH	LH/FSH ratio	Estradiol	FSH	PRL	PROG	Hirsutism	Androgen	HEA	BMI	WHR	Body fat	Obesity	Weight	Waist circumference	Insulin sensitivity	HOMA-IR	ISI	FBG	FPG	FINS	LDL	Triglycerides	HDL	APO A1	APO B	Total Cholesterol	Menstrual cycle regularity	Ovulation rate	Cystic follicles
Chang, Z. P., et al. (2021)	Estradiol and FSH levels, expressions of tight junction (occludin and claudin1), menstrual cycle regularity	body weight, androgen, pro-inflammatory cytokines, serum Testosterone and LH	x	Shaoyao-Gancao Decoction (SGD)
Feng, X., et al. (2022)	serum FSH	bodyweight, testosterone (T), luteinizing hormone (LH), insulin, and estradiol (estradiol), polycystic ovary morphology	fasting blood glucose,	Dendrobium officinale polysaccharide
Gao, Y., et al. (2023)	estradiol, and HDL-C	LH, LH/FSH ratio ratio, testosterone, triglycerides, total cholesterol, LDL-C, FBG, FINS, and HOMA-IR	x	Angelica Sinensis (Oliv.) Diels Root Aqueous Extract
Guan, H. R., et al. (2024)	Estradiol, ISI	obesity, serum Testosterone, PRL, and PROG, HOMA-IR and AUC	x	Bailing Capsule
He, Y., et al. (2022)	FSH levels, estradiol levels	ovarian weight index, cystic follicles, serum testosterone levels, serum LH levels	body weight, and the Total cholesterol, TG, HDL-C, LDL-C and ALT levels	Lactiplantibacillus plantarum
He, Y. F., et al. (2022)	PROG	testosterone, serum LH		Butylated starch
He, Y. F., et al. (2021)	serum estradiol	cystic follicles, LH, FSH and testosterone	elevated ovary weights	Lactic acid bacteria
Li, J., et al. (2024)	x	Cystic follicles, HOMA-IR, LH, LH/ FSH, and Testosterone	x	HeQi San
Li, R., et al. (2024)	x	Cystic follicles, FBS, insulin, and HOMA-IR, TriGlyceride and LDL	Total cholesterol and HDL	Astragalus polysaccharide
Li, T., et al. (2022)	estradiol (Figure 1D), PROG (Figure 1E), PRL (Figure 1F), and FSH	body weight, total Testosterone and LH, cystic follicles		Synbiotic/Yogurt Enriched with Inulin
Li, T. H., et al. (2021)	glucose tolerance	cystic follicles, serum testosterone and eestradiol, fasting insulin levels,	serum LH, PRGE, and FSH, fasting blood glucose, HOMA-IR	Tempol
Li, Z., et al. (2024)	x	body weight, cystic follicles, serum DHEAS, serum Total testosterone	x	Sodium oligomannate
Lin, W., et al. (2021)	insulin sensitivity and glucose tolerance	testosterone and LH levels, body weight		Sleeve Gastrectomy
Lin, Y., et al. (2024)	ISI	body weight, fasting insulin level, HOMA-IR, cystic follicles	serum testosterone	Moxibustion
Liyanage, G. S. G., et al. (2021)	Testosterone	cystic follicles	LH and FSH, estradiol	Soy Isoflavone/resistant startch
Luo, M., et al. (2023)	FSH and P levels	Testosterone and LH	glucose level	Escherichia coli Nissle 1917 (EcN)
Puspitasari, V. D., E. S. Lestari, and N. Pramono. (2024)	x	total testosterone, Preantral follicles	x	Propolis
Shen, H. R., et al. (2021)	x	HOMA-IR, testosterone, body weigth, fbg, fins	x	Berberine
Su, Y. N., et al. (2023)	HDL-C	Cystic follicles, serum Testosterone and LH levels, fasting glucose, serum insulin and HOMA-IR, Total cholesterol	Body weight, Triglycerides, LDL-C	Yulin Tong Bu formula (YLTB)
Wang, T., et al. (2020)	FSH, estradiol, and PROG, HDL-C	Cystic follicles, LH/FSH ratio and Testosterone, Bodyweight, Cholesterol, TriGlyceride, and LDL-C	LH	Dietary Α-Linolenic Acid-Rich Flaxseed Oil
Wang, R. Y., et al. (2023)		HOMA-IR, testosterone, LH, cystic follicles	FSH	Keto Diet
Wang, Y., et al. (2022)	x	Body weight, FBG and FINS, serum testosterone, cystic follicles	x	Bu Shen Hua Zhuo
Wu, Y. X., et al. (2022)	estradiol and FSH, ISI	Body weight, cystic follicles, Testosterone, LH, and LH/FSH ratio, FBG and FINS, HOMA-IR	x	Naringenin
Wu, Y. X., et al. (2023)	estradiol, FSH	Body weight, testosterone, LH, LH/FSH ratio, FINS, FBG, and HOMA-­IR	x	Moringa Oleifera
Xiong, C. H., et al. (2024)				Liraglutide and Semaglutide
Xue, J., et al. (2019)	estradiol, insulin sensitivity	Body weight, testosterone	FSH, LH, PRL, and PRO	Inulin and Metformin
Yang, J. M., et al. (2023)	estradiol	Testosterone, LH, and the ratio of LH/FSH ratio, Total cholesterol, TriGlyceride and LDL-C	HDL-C	Orlistat
Yang, M. A., et al. (2024)	LH and FSH	Testosterone, cystic follicles	Body weight, Blood glucose	Irisin
Yu, Y. Y., et al. (2021)	FSH and PROG levels	LH and Testosterone		β-sitosterol / β-sitosterol-FMT
Zhang, F. F., et al. (2022)	PROG	Body weight, DHT		Electroacupuncture
Zhao, H. Y., et al. (2022)		Body weight, FSH, HOMA-IR, cystic follicles	estradiol, LH/FSH ratio, and FINS	Banxia Xiexin Decoctio
Zhu, W., et al. (2022)		serum testosterone and LH, serum insulin levels and HOMA-IR, cholesterol levels	FSH	Enoxacin
Zhu, Y., et al. (2020)		plasma fbg, fins and insulin resistance	plasma testosterone	Guizhi Fuling Wan
Guo, Y. J., et al. (2016)	estradiol and estrone levels	testosterone and androstenedione levels		FMT from healthy patients
Han, Q. X., et al. (2021)	glucose levels, cystic follicles, SHBG and FAI , Testosterone	FSH	LH/FSH	FMT from DHEA Treated Rats
Figure 5B: Grid table showing alterations in PCOS Symptoms Post-Treatment. Red colors show significant decreases post-treatment, green significant increases, black no significant change, yellow significant change, and grey no mention. Studies highlited in blue are focused FMT.

## Sheet: Figure 6
					Small Molecules and Metabolites																							Lipids and Fatty Acids
	Lower	Higher	Lower	Higher	Acetylcarnitine	Acetate	4-A2henyl)ethyl]-5-(3-nitrophenyl)-1,3,4-oxadiazole	Agnuside	Creatine	Choline	Citric Acid	Dimethylamine (DMA)	DHEA sulfate	Ethyl 2-cyano-3-(tetrahydro-3-thiophenylamino) acrylate	Estrone sulfate	Indole (IND)	Indole-3-acetic acid (IAA)	Indoxyl sulfate (IS)	L-Carnitine	L-Cystine	L-Glycine	N-acetyl glycoproteins	Nicotinate beta-d-ribonucleotide	TMAO (Trimethylamine N-oxide)	Porphyrin	1-(4-benzylpiperazino)-2(pyridin-2-ylamino) propan-1-one	4-(octyloxy)benzoic acid	Adrenic Acid	Arachidonic Acid	Behenic acid	Ceramide glucosyltransferase	Docosahexaenoic acid	eicosatrienoic acid	Eicosenoic acid	Erucic acid	Ganglioside GM3 (d18:0/16:0)	Ganglioside GA2 (d18:1/16:0)	Glycodeoxycholic acid (GDCA)	Glycerophosphocholine	LPC (18:2, 20:3, 18:1, P-16:0, 17:0, 15: 0,18:3,20:4)	LPC (16:0-20:3 + 1O)	OxPC (16:0-20:3 + 1O)	PC (16:1/17:2)	PC (22:6e/ 19:1)	Phosphatidylcholine (PC)	Palmitic acid	Palmitoleic acid	Stearic acid	Taurocholic acid
Chen, F., et al. (2021)	(4-A2henyl)ethyl]-5-(3-nitrophenyl)-1,3,4-oxadiazole, agnuside, lysophosphatidyl choline (LPC) 17:2, LPC 18:2, LPC 22:1, OxPC (16:0-20:3 + 1O)	1-(4-benzylpiperazino)-2(pyridin-2-ylamino) propan-1-one, 4-(octyloxy)benzoic acid, acetylcarnitine, estrone sulfate, L-Cystine, PC (16:1/17:2). PC (22:6e/ 19:1) and ethyl 2-cyano-3-(tetrahydro-3-thiophenylamino) acrylate and sphingosine (SM) (d21:1/21:0)	0	0
Chen, K., et al. (2023)	0	L-threonine kinase (pfdr <0.001), cobalt-precorrin-5B (C(1))-methyltransferase (pfdr <0.001), precorrin-3B C(17)-methyltransferase (pfdr <0.001), uroporphyrinogen-III synthase (pfdr <0.001), dextransucrase (pfdr <0.001), ceramide glucosyltransferase (pfdr <0.001), sorbitol-6-phosphate 2-dehydrogenase (pfdr <0.001), and cobalt-precorrin-8 methylmutase (pfdr <0.001)	0	0
Eyupoglu, N. D., et al. (2019)	0	TMAO	TMAO	0
Fu, L. L., et al. (2023)	0	0	fatty acid biosynthesis	Galactose metabolism
Huang, J. Y., et al. (2020)	0	TMAO	0	0
Li, G. L., et al. (2022)	0	acetic acid (p < 0.05) and propionic acid (p < 0.05)	0	0
Ni, Z. X., et al. (2021)			Taurocholic acid, Xanthine	Palmitic acid, Stearic acid, Sphingosine 1-phosphate, Palmitoleic acid, Eicosenoic acid, Erucic acid, Tetracosanoic acid, Behenic acid
Qi, X., et al. (2019)	glycodeoxycholic acid (GDCA) and tauroursodeoxycholic acid (TUDCA)	0	0	0
Sun, L. Y., et al. (2012)	amino acids (leucine, isoleucine, methionine, glutamine, and arginine), citrate, choline, and glycerophosphocholine/phosphocholine (GPC/PC)	acetate, dimethylamine (DMA), creatine, and N-acetyl glycoproteins	0	0
Tayachew, B., et al. (2022)	0	0	amino acid L-threonine, L-tyrosine, L-serine, L-glycine, and L-proline, and free L-carnitine
Yang, K., et al. (2024)	0	indoxyl sulfate (IS), indole-3-acetic acid (IAA), indole (IND)	0	0
Yang, T. J., et al. (2024)	amino acid metabolism and lipid metabolism, lipid metabolism, lipid protein biosynthesis and fatty acid biosynthesis)	carbohydrate metabolism, amino acid synthesis (such as valine, leucine, and isoleucine)	0	0
Yang, Z. D., et al. (2022)	amino acids (phenylalanine, tyrosine, and tryptophan), vitamins (biotin, folate, and riboflavin), and antioxidants (porphyrin and chlorophyll), the functional modules including alpha-ribazole, phosphatase (phpB), oxygen-independent coproporphyrinogen III oxidase (hemZ), and threonine-phosphate decarboxylase (cobD), sphingosine, bilirubin, and 4E,15Z-bilirubin IXa	mTOR signaling pathway, ErbB signaling pathway, JAK–STAT signaling pathway, PI3KAkt signaling pathway, and MAPK signaling pathway, sterol regulatory element-binding transcription factor 1 (SREBF1) that is involved in insulin resistance and insulin signaling pathway, ganglioside GM3 (d18:0/16:0), methyltestosterone, and 5α-dihydrotestosterone	0	0
Yu, Z., et al. (2022)	phosphoniodidous acid, bilirubin, nicotinate beta-d-ribonucleotide and citric acid concentrations, energy metabolism, such as citric acid in the tricarboxylic acid cycle,	Lysophosphatidylcholine (LPC) (18:2, 20:3, 18): 1, P-16:0, 17:0, 15:0, 18:3, 20:4), Phosphatidylcholine (PC), Ganglioside GA2 (d18:1/16: 0)), 1-Linoleoylglycerophosphocholine, glycerophospholipid metabolism, such as LPC (18:2, 20:3, 18:1, P-16:0, 17:0, 15: 0,18:3,20:4), PC, 1-linoleoylglycerophosphocholine	0	0
Zhang, J., et al. (2019)	Amino Acid Biosynthesis (valine biosynthesis, leucine biosynthesis and isoleucine biosynthesis) propanoate metabolism, fatty acid biosynthesis, ABC transporters, and bacterial secretion systems, acetic acid, propionic acid, butyric acid, and valeric acid	fructose and mannose metabolism, the citrate cycle (tricarboxylic acid [TCA] cycle), flagellar assembly, bacterial chemotaxis, cationic antimicrobial peptide (CAMP) resistance, lipopolysaccharide biosynthesis, the phosphotransferase system (PTS), biotin metabolism, folate biosynthesis, thiamine metabolism, and one carbon pool by folate	0	0
Zhou, L., et al. (2020)	0	Lipid metabolism, Biosynthesis of unsaturated fatty acids, linoleic acid metabolism, bile secretion, and ferroptosis, arachidonic acid (fold change, FC = 3.6), taurocholic acid (FC = 9.4), 8,11,14 eicosatrienoic acid (FC = 5.2), docosahexaenoic acid (FC = 4.8), DHEA sulfate (FC = 1.9), teasterone (FC = 0.66), and adrenic acid (FC = 3.7)	0	0
Zhou, L., et al. (2020)		Citrate cycle, Cell motility and secretion, Amino Acid degradation (Valine degradation, leucine degradation and isoleucine degradation) Glutathione metabolism	0	0
Zhu, X. P., et al. (2021)		steroid metabolism, lipid metabolism, apoptosis and autophagy pathway	0	0
Figure 6: Grid table showing gut microbiome derived metabolites alterations in PCOS Patients compared to healthy controls, as well as Post-treatment.. Red colors show significant decreases in PCOS patients, green significant increases, Pink significant decrese post-treatment and blue significant increase post-treatment. If study has both PCOS patients and post-treatment results, only post treatme…
[truncated: 83 more columns]

## Sheet: Figure 7
					Small Molecules and Metabolites, Lipids and Fatty Acids																																						SCFAs						Amino Acids
					Acetamidobutanoic acid	Androsta-1,4,6-triene-3,17dione	Androstenedione	Arabinose efflux permease	Betamethasone	Butyrate	Citrulline	Etiocholanolone	Glucose	Glutamine	Glycine	GPR41	Ghrelin	Lactate	Methallenestril	Mesalazine	LPS	Primary Bile Acids	Pregnenolone	Probucol	PYY	Secondary Bile Acids	Stearic acid	Testosterone	Tetrahydrocortisone	TUDCA	Unsaturated Acids	Uridine diphosphate N-acetylglucosamine	1-Octan-3yl primeveroside	2-hydroxystearic acid	2-(Phenylethenyl)-1,3-dioxolane	3b-hydroxy-5-cholenoic acid	3,4-dihydroxyphenylvaleric acid	4-hydroxybenzaldehyde	7a-hydroxytestosterone	8-iso-PGA1	12-ketoLCA	17a-hydroxyprogesterone	Acetic acid	Butyric acid	Pentanoic acid	Propionic acid	Propionate	Valeric acid	Alanine
Feng, X., et al. (2022) Print.	x			fecal butyric acid, propionic acid levels, serum PYY, colonic GPR41
Han, Q. X., et al. (2021)	2-hydroxystearic acid, 3b-hydroxy-5-cholenoic acid, mesalazine, probucol,	betaalanine metabolism, biotin metabolism and mineral absorption, 1-Octan-3yl primeveroside, Acetamidobutanoic acid, 4-hydroxybenzaldehyde, tricin, argininosuccinin acid, Betamethasone, daidzein, liquiritin	x
He, Y., et al. (2022)	PYY		propionate	butyrate, PYY, ghrelin
He, Y. F., et al. (2021)	x			steroid hormone biosynthesis and insulin signaling,
Li, R., et al. (2024)	x			organic systems, human diseases, cellular processes, environmental information processing, genetic information processing, and metabolism
Li, T., et al. (2022)	x		bile acid biosynthesis (primary bile acid biosynthesis and secondary bile acid biosynthesis, steroid hormone biosynthesis	x
Li, Z., et al. (2024)	12-ketoLCA and DCA, secondary bile acids (SBAs)	secondary metabolites biosynthesis, primary bile acids (PBAs)	x	fatty acid metabolism and bile acid metabolism,
Lin, W., et al. (2021)	x		acetic acid and propionic acid	butyric acid and valeric acid
Lin, Y., et al. (2024)	x			Butyrate, Isoleucine, Valine, Propionate, Lactate, Lysine, Leucine, Acetate, Methionine, Taurine, Glycine, Threonine, Citrulline, and Alanine, Amino Acid Metabolism (Glycine and Serine Metabolism; Alanine Metabolism; Glutathione Metabolism) Carnitine Synthesis; Amino Acid Degradation (Valine, Leucine, and Isoleucine Degradation)
Liyanage, G. S. G., et al. (2021)	x			butanoate metabolism, butyric acid concentrations
Luo, M., et al. (2023)	x		x	amino sugar metabolism and nucleotide metabolism
Pieczyńska-Zając, J. M., et al. (2024)	x		acetic, propionic, and butyric acid	plasma lipopolysaccharide (LPS)
Qi, X., et al. (2019)	TUDCA, Il22 mRNA	x
Shen, H. R., et al. (2021)	x		unsaturated acids, UFA [CH = CH], and glucose	glutamine
Wang, R. Y., et al. (2023)	x		metabolites; testosterone, androstenedione, 17a-hydroxyprogesterone, Adenosine monophosphate(AMP), 7a-hydroxytestosterone, tetrahydrocortisone, pregnenolone, etiocholanolone, and uridine diphosphate N-acetylglucosamine, uridine diphosphate N-acetylglucosamine	arabinose efflux permease, major facilitator superfamily COGs,
Wang, T., et al. (2020)	acetic acid (P = 0.0009), propionic acid (P = 0.0011), butyric acid (P = 0.003) as well as pentanoic acid (P = 0.0160)	x	x	acetic acid (P = 0.0009), propionic acid (P = 0.0011), butyric acid (P = 0.003) as well as pentanoic acid (P = 0.0160)
Wang, Y., et al. (2022)	x			carbohydrate digestion and absorption
Wu, Y. X., et al. (2022)	x			“Carbohydrate metabolism”, “Xenobiotics biodegradation and metabolism”, “Amino acid metabolism”, “Lipid metabolism”, and “Metabolism of cofactors and vitamins”
Wu, Y. X., et al. (2023)	x			cellular response to nitrogen compound, response to hormone, and cellular response to organonitrogen compound, Molecular functions include protein serine/ threonine/tyrosine kinase activity, protein kinase activity, phosphotransferase activity, alcohol group as acceptor
Xiong, C. H., et al. (2024)	x	glycan biosynthesis and metabolism, global and overview maps, carbohydrate metabolism, and metabolism of cofactors and vitamins, Lipopolysaccharide biosynthesis, glyoxylate and dicarboxylate metabolism, sphingolipid metabolism, and citrate cycle (TCA cycle)	glycan biosynthesis and metabolism as well as the Metabolism of cofactors and vitamins, nucleotide metabolism, such as purine pyrimidine metabolism and pyrimidine metabolism	two-component system and ABC transporters, starch and sucrose metabolism, porphyrin metabolism, and degradation of flavonoids
Yang, J. M., et al. (2023)	x
Yang, M. A., et al. (2024)	PG(i-19:0/LTE4), 3,4-dihydroxyphenylvaleric acid, and 8-iso-PGA1	2-(Phenylethenyl)-1,3-dioxolane, Androsta-1,4,6-triene-3,17dione, and methallenestril,	methallenestril and PS (22:5 (4Z, 7Z, 10Z, 13Z, 16Z) / LTE4)	x
Yu, X., X. Q. Li, and H. Yang (2024)	x	Lipid Metabolism, Amino Acid Metabolism, Glycan Biosynthesis Glycan Metabolism, Replication and Repair Metabolism, and Translation Metabolism	x
Yue, F., et al. (2022)	x	lipid metabolism, bile acid biosynthesis, taurine and hypotaurine metabolism, and bacterial system and DNA replication pathways,	x	x
Yun, C. Y., et al. (2024)	x
Zhao, H. Y., et al. (2022)	x	genetic information processing, microbial metabolism in diverse environments	genetic information processing, microbial metabolism in diverse environments	x
Zhu, W., et al. (2022)	x			lipid metabolism
Figure 7: Grid table showing gut microbiome derived metabolites alterations in PCOS models compared to controls, as well as Post-treatment.. Red colors show significant decreases in PCOS models, green significant increases, Pink significant decrease post-treatment and blue significant increase post-treatment. If study has both PCOS models and post-treatment results, only post treatment are highli…
[truncated: 40 more columns]
